# Supplementary material for: Doxorubicin induces large-scale and differential H2A and H2B redistribution in live cells
Source: PLoS One. 2020 Apr 16;15(4):e0231223. doi: 10.1371/journal.pone.0231223 (PMC7162453; doi:10.1371/journal.pone.0231223)
Supplement: S1 File — (ZIP) [file pone.0231223.s001.zip]

Archive with 18 entries (16 files):
- H2A_Well_Images/
- H2A_Well_Images/H2A_0.5uM_Dox.jpg
- H2A_Well_Images/H2A_1.13uM_Dox.jpg
- H2A_Well_Images/H2A_18uM_Dox.jpg
- H2A_Well_Images/H2A_2.25uM_Dox.jpg
- H2A_Well_Images/H2A_36uM_Dox.jpg
- H2A_Well_Images/H2A_4.5uM_Dox.jpg
- H2A_Well_Images/H2A_9uM_Dox.jpg
- H2A_Well_Images/H2A_Control.jpg
- Representative_H2A_Field_Images/
- Representative_H2A_Field_Images/H2A_0.5uM_Dox.jpg
- Representative_H2A_Field_Images/H2A_1.13uM_Dox.jpg
- Representative_H2A_Field_Images/H2A_18uM_Dox.jpg
- Representative_H2A_Field_Images/H2A_2.25uM_Dox.jpg
- Representative_H2A_Field_Images/H2A_36uM_Dox.jpg
- Representative_H2A_Field_Images/H2A_4.5uM_Dox.jpg
- Representative_H2A_Field_Images/H2A_9uM_Dox.jpg
- Representative_H2A_Field_Images/H2A_Control.jpg
